# Supplementary material for: Correlation between Lindane Use and the Incidence of Thyroid Cancer in the United States: An Ecological Study
Source: Int J Environ Res Public Health. 2022 Oct 13;19(20):13158. doi: 10.3390/ijerph192013158 (PMC9602460; doi:10.3390/ijerph192013158)
Supplement: Supplementary file 1 [file ijerph-19-13158-s001.zip]

Archive with 5 entries (5 files):
- Figure S1.png
- Figure S2.png
- Figure S3.png
- Figure S4.PNG
- Table S1.pdf
